# Supplementary material for: 4,6-Dimethyl-2-p-tolyl­pyrimidine
Source: Acta Crystallogr Sect E Struct Rep Online. 2009 Oct 17;65(Pt 11):o2785. doi: 10.1107/S160053680904210X (PMC2971259; doi:10.1107/S160053680904210X)
Supplement: Supplementary file 2 [file e-65-o2785-Isup2.hkl]

# 
# h,k,l, Fc-squared, Fo-squared, sigma(Fo-squared) and status flag 
# 
data_I
_shelx_title ' B in Pnma' 
_shelx_refln_list_code          4 
_shelx_F_calc_maximum      134.93 
_exptl_crystal_F_000       424.00 
_reflns_d_resolution_high  0.8255 
 
loop_ 
 _symmetry_equiv_pos_as_xyz 
 'x, y, z' 
 '-x+1/2, -y, z+1/2' 
 '-x, y+1/2, -z' 
 'x+1/2, -y+1/2, -z+1/2' 
 '-x, -y, -z' 
 'x-1/2, y, -z-1/2' 
 'x, -y-1/2, z' 
 '-x-1/2, y-1/2, z-1/2' 
 
_cell_length_a     7.2086 
_cell_length_b    12.4668 
_cell_length_c    12.4335 
_cell_angle_alpha  90.000 
_cell_angle_beta   90.000 
_cell_angle_gamma  90.000 
 
_shelx_F_squared_multiplier     1.000 
 
loop_ 
 _refln_index_h 
 _refln_index_k 
 _refln_index_l 
 _refln_F_squared_calc 
 _refln_F_squared_meas 
 _refln_F_squared_sigma 
 _refln_observed_status 
   2   0   0     1231.45     1092.77      9.15 o 
   4   0   0     1250.00     1251.72     11.40 o 
   6   0   0        5.07        9.55      1.62 o 
   8   0   0      133.87      134.44      7.35 o 
   2   1   0       74.56       73.54      1.09 o 
   4   1   0     2118.45     2237.20     13.19 o 
   6   1   0       22.46       20.56      1.21 o 
   8   1   0        6.21        5.09      3.29 o 
   0   2   0    14863.68    13012.68    120.42 o 
   2   2   0       23.92       14.40      0.52 o 
   4   2   0        8.23       11.97      0.68 o 
   6   2   0        0.21       -0.02      0.77 o 
   8   2   0       12.93       14.31      2.35 o 
   2   3   0      309.94      293.75      2.42 o 
   4   3   0       40.45       48.34      1.75 o 
   6   3   0      232.37      243.91      4.11 o 
   8   3   0        0.08       -0.54      1.12 o 
   0   4   0        5.18        4.28      0.53 o 
   2   4   0     1405.49     1515.98      9.03 o 
   4   4   0       31.94       29.23      0.97 o 
   6   4   0      223.56      227.08      4.06 o 
   8   4   0        1.04       -0.50      1.44 o 
   2   5   0     4642.17     4858.37     26.37 o 
   4   5   0       19.38       20.93      1.06 o 
   6   5   0     1406.08     1477.03     13.25 o 
   8   5   0        8.52        7.68      1.76 o 
   0   6   0      445.01      441.78      5.02 o 
   2   6   0     1363.73     1553.01      9.62 o 
   4   6   0        2.28        6.56      0.93 o 
   6   6   0      152.99      164.66      3.62 o 
   8   6   0        2.52        0.61      1.65 o 
   2   7   0      131.47      142.37      1.98 o 
   4   7   0        0.39        1.23      0.96 o 
   6   7   0      255.64      276.27      4.83 o 
   0   8   0      712.25      654.78      7.23 o 
   2   8   0       30.52       33.47      1.10 o 
   4   8   0        0.38       -0.83      0.73 o 
   6   8   0        5.81        4.57      1.20 o 
   2   9   0        4.43        4.92      0.70 o 
   4   9   0      227.00      192.32      3.69 o 
   6   9   0        0.00       -0.65      0.96 o 
   0  10   0     3773.16     3715.77     26.51 o 
   2  10   0       41.60       38.55      1.47 o 
   4  10   0      104.99      104.58      2.82 o 
   6  10   0        4.24        4.28      1.23 o 
   2  11   0        7.75        7.31      1.66 o 
   4  11   0      176.73      156.55      7.17 o 
   0  12   0      630.36      619.41      8.39 o 
   2  12   0        0.99        1.75      1.65 o 
   4  12   0        1.80        1.38      1.42 o 
   2  13   0        1.84        1.62      1.51 o 
   4  13   0       22.71       18.24      2.57 o 
   0  14   0        2.01        0.71      2.02 o 
   2  14   0       26.66       37.79      3.20 o 
   1   0   1       74.50       69.79      0.96 o 
   2   0   1     1196.74     1156.91      6.82 o 
   3   0   1      281.38      270.11      2.43 o 
   4   0   1       48.41       46.03      1.14 o 
   5   0   1       59.77       56.39      1.65 o 
   6   0   1        0.58        0.89      0.74 o 
   7   0   1        0.04        0.30      0.98 o 
   8   0   1        1.47        3.06      2.01 o 
   0   1   1     1031.14     1010.92      8.06 o 
   1   1   1        1.85        0.36      0.14 o 
   2   1   1      137.76      126.25      1.02 o 
   3   1   1       47.94       57.38      0.74 o 
   4   1   1       14.98       15.44      0.69 o 
   5   1   1        0.85        0.86      0.43 o 
   6   1   1        6.82        5.27      0.70 o 
   7   1   1        0.56        0.09      0.76 o 
   8   1   1        2.59        2.35      1.11 o 
   1   2   1      142.36      140.40      1.04 o 
   2   2   1      666.64      666.14      3.64 o 
   3   2   1        0.02       -0.29      0.28 o 
   4   2   1       17.35       10.10      0.45 o 
   5   2   1       13.72       12.44      0.82 o 
   6   2   1       21.03       23.94      0.98 o 
   7   2   1        3.00        2.19      0.82 o 
   8   2   1        2.21        3.86      1.12 o 
   0   3   1     1393.25     1365.85      7.47 o 
   1   3   1      150.24      133.04      0.90 o 
   2   3   1       43.16       30.58      0.56 o 
   3   3   1        1.07        1.52      0.27 o 
   4   3   1       13.46       18.80      0.62 o 
   5   3   1       16.15       15.74      0.78 o 
   6   3   1        6.56        8.88      0.84 o 
   7   3   1        0.23       -0.09      0.70 o 
   8   3   1        1.07        0.31      0.92 o 
   1   4   1      252.13      236.74      1.41 o 
   2   4   1       94.48       90.26      0.90 o 
   3   4   1        5.10        6.28      0.36 o 
   4   4   1       11.28       15.29      0.59 o 
   5   4   1       16.00       17.12      0.83 o 
   6   4   1       35.10       31.70      1.23 o 
   7   4   1        0.00        0.88      0.75 o 
   8   4   1        3.52        3.45      1.01 o 
   0   5   1       10.61       12.70      0.52 o 
   1   5   1      117.45      123.77      1.03 o 
   2   5   1      101.83      121.66      1.14 o 
   3   5   1       52.25       42.31      0.74 o 
   4   5   1      136.19      142.62      1.67 o 
   5   5   1        0.05        0.57      0.55 o 
   6   5   1        0.84        2.68      0.80 o 
   7   5   1        3.29        3.15      0.80 o 
   8   5   1        2.38        0.76      1.08 o 
   1   6   1        0.63       -0.04      0.22 o 
   2   6   1        8.75       14.21      0.48 o 
   3   6   1       17.53       17.07      0.55 o 
   4   6   1       41.84       39.67      1.13 o 
   5   6   1       36.30       33.09      1.20 o 
   6   6   1       30.22       31.87      1.31 o 
   7   6   1        0.99        0.56      0.76 o 
   0   7   1      347.09      347.49      2.97 o 
   1   7   1       28.19       37.33      0.69 o 
   2   7   1       21.10       12.93      0.51 o 
   3   7   1       12.82       10.92      0.61 o 
   4   7   1        3.90        5.79      0.68 o 
   5   7   1        8.15        6.39      0.83 o 
   6   7   1        6.25        7.91      0.92 o 
   7   7   1        0.23        0.11      0.77 o 
   1   8   1        6.94        5.35      0.40 o 
   2   8   1       24.02       27.99      0.72 o 
   3   8   1        0.02       -0.17      0.39 o 
   4   8   1        0.23        0.24      0.54 o 
   5   8   1       10.58        9.87      0.86 o 
   6   8   1        1.78        2.05      0.76 o 
   7   8   1        0.60        1.20      0.83 o 
   0   9   1       99.58      103.53      1.75 o 
   1   9   1        4.70        4.51      0.43 o 
   2   9   1       12.48       10.09      0.65 o 
   3   9   1        0.05        0.36      0.50 o 
   4   9   1        5.64        4.37      0.71 o 
   5   9   1        0.45       -0.22      0.63 o 
   6   9   1        1.12        1.04      0.75 o 
   1  10   1        0.37        0.25      0.44 o 
   2  10   1       33.60       32.48      1.13 o 
   3  10   1       34.31       32.91      1.54 o 
   4  10   1        5.36        3.30      0.86 o 
   5  10   1        3.86        4.16      0.93 o 
   6  10   1        0.08        1.64      0.93 o 
   0  11   1       34.42       40.25      1.86 o 
   1  11   1        3.87        2.89      0.57 o 
   2  11   1        7.36        8.04      1.13 o 
   3  11   1        7.27        7.95      0.95 o 
   4  11   1        0.78        0.79      0.79 o 
   5  11   1        0.42        0.60      0.86 o 
   1  12   1       15.83       14.02      0.99 o 
   2  12   1        3.83        4.75      1.16 o 
   3  12   1        0.20       -0.84      0.88 o 
   4  12   1        0.04        0.40      1.06 o 
   5  12   1        0.56        0.23      1.13 o 
   0  13   1        3.60        4.15      1.05 o 
   1  13   1        3.59        4.31      0.94 o 
   2  13   1        0.34        0.89      0.99 o 
   3  13   1        3.01        1.47      1.11 o 
   4  13   1        0.33       -1.00      1.06 o 
   1  14   1        1.58        2.08      0.86 o 
   2  14   1        2.05        3.64      1.61 o 
   3  14   1        0.88        0.18      1.08 o 
   0  15   1        0.14        0.91      1.68 o 
   0   0   2     4683.42     4450.44     45.08 o 
   1   0   2     2596.33     2616.45     14.17 o 
   2   0   2       32.29       23.89      0.64 o 
   3   0   2      339.82      357.00      2.96 o 
   4   0   2        1.40        0.75      0.45 o 
   5   0   2      310.43      332.21      4.94 o 
   6   0   2       43.05       44.39      1.85 o 
   7   0   2       29.80       23.51      1.96 o 
   8   0   2        5.26        5.42      1.83 o 
   1   1   2     7118.27     6698.32     46.90 o 
   2   1   2     1095.56     1107.37      4.96 o 
   3   1   2      884.86      966.72      4.42 o 
   4   1   2      200.92      211.73      1.65 o 
   5   1   2       20.94       19.15      0.70 o 
   6   1   2       36.44       36.19      1.14 o 
   7   1   2       28.91       29.85      1.49 o 
   8   1   2        2.68        2.97      1.09 o 
   0   2   2     2669.22     2536.90     15.13 o 
   1   2   2     3934.38     3733.57     15.53 o 
   2   2   2        6.75        4.89      0.36 o 
   3   2   2       21.15       14.66      0.57 o 
   4   2   2        5.58        5.22      0.43 o 
   5   2   2       33.98       35.15      0.95 o 
   6   2   2        0.52        0.28      0.58 o 
   7   2   2       30.58       33.60      1.87 o 
   8   2   2        2.79        1.09      0.95 o 
   1   3   2      978.30      947.52      4.29 o 
   2   3   2       30.34       41.41      0.73 o 
   3   3   2        0.67       -0.23      0.29 o 
   4   3   2        4.69        4.80      0.42 o 
   5   3   2      109.73      116.05      1.61 o 
   6   3   2       50.97       50.63      1.33 o 
   7   3   2       30.01       30.86      1.41 o 
   8   3   2        0.31       -1.14      0.89 o 
   0   4   2     1593.45     1569.13     10.64 o 
   1   4   2      190.96      202.54      1.35 o 
   2   4   2      364.84      383.03      2.34 o 
   3   4   2      392.66      377.10      2.67 o 
   4   4   2       53.60       48.27      1.03 o 
   5   4   2      502.85      492.36      3.62 o 
   6   4   2       12.91       14.67      0.97 o 
   7   4   2       41.64       40.75      1.61 o 
   8   4   2        7.45        7.59      1.27 o 
   1   5   2     1304.66     1365.43      5.88 o 
   2   5   2       16.27       19.75      0.50 o 
   3   5   2       54.84       68.03      1.11 o 
   4   5   2       20.56       15.77      0.72 o 
   5   5   2        7.31        7.27      0.72 o 
   6   5   2       94.64       96.03      1.94 o 
   7   5   2       71.25       78.80      2.09 o 
   8   5   2        0.56        0.86      0.89 o 
   0   6   2      499.18      487.55      4.54 o 
   1   6   2       41.95       35.64      0.79 o 
   2   6   2      137.30      142.38      1.30 o 
   3   6   2      150.46      176.34      1.92 o 
   4   6   2       29.54       34.56      0.96 o 
   5   6   2      479.09      474.90      4.25 o 
   6   6   2       22.49       23.07      1.17 o 
   7   6   2       37.33       36.96      1.85 o 
   1   7   2      501.25      505.12      2.92 o 
   2   7   2       75.84       88.07      1.14 o 
   3   7   2        0.04        1.14      0.44 o 
   4   7   2        4.45        3.42      0.56 o 
   5   7   2       82.02       85.58      2.33 o 
   6   7   2       51.25       53.23      1.62 o 
   7   7   2       27.51       29.75      1.43 o 
   0   8   2      163.79      163.91      2.02 o 
   1   8   2      219.33      212.23      1.79 o 
   2   8   2        9.14       11.47      0.57 o 
   3   8   2        3.63        4.81      0.56 o 
   4   8   2        2.09        1.70      0.60 o 
   5   8   2        0.34        0.73      0.63 o 
   6   8   2        0.14       -0.04      0.68 o 
   7   8   2        2.01        2.63      0.87 o 
   1   9   2      365.54      360.63      2.80 o 
   2   9   2       56.30       58.42      1.38 o 
   3   9   2       64.37       57.66      1.44 o 
   4   9   2       20.07       17.64      1.08 o 
   5   9   2        2.41        0.89      0.87 o 
   6   9   2        3.73        3.49      1.04 o 
   0  10   2      283.17      273.67      3.58 o 
   1  10   2      130.10      128.97      1.80 o 
   2  10   2        4.54        6.59      0.72 o 
   3  10   2       17.78       13.51      1.04 o 
   4  10   2        0.51        1.75      0.80 o 
   5  10   2       42.05       40.28      1.79 o 
   6  10   2        8.31       10.17      1.28 o 
   1  11   2      282.28      286.45      2.82 o 
   2  11   2       29.14       29.79      1.30 o 
   3  11   2       50.53       44.80      1.69 o 
   4  11   2       32.27       32.83      1.77 o 
   5  11   2        3.69        6.03      1.05 o 
   0  12   2      158.68      158.23      3.23 o 
   1  12   2      114.92      120.54      2.02 o 
   2  12   2        0.58       -0.34      0.59 o 
   3  12   2        0.04        0.18      0.73 o 
   4  12   2        2.25        3.41      0.93 o 
   5  12   2       16.77       12.19      1.32 o 
   1  13   2        0.04       -0.94      0.63 o 
   2  13   2        1.59        1.34      0.89 o 
   3  13   2        1.98        0.35      1.05 o 
   4  13   2        3.44        1.52      1.23 o 
   0  14   2        4.98        9.29      1.73 o 
   1  14   2        0.07       -0.07      0.86 o 
   2  14   2        9.19        9.44      1.33 o 
   3  14   2       14.44       17.03      1.67 o 
   1   0   3    18206.14    17315.33    150.63 o 
   2   0   3        6.09        3.11      0.42 o 
   3   0   3       40.47       61.04      1.13 o 
   4   0   3        0.46        2.81      0.49 o 
   5   0   3      192.39      191.52      2.88 o 
   6   0   3        1.27        1.35      0.89 o 
   7   0   3       53.03       47.55      2.54 o 
   8   0   3        0.64       -1.73      1.37 o 
   0   1   3      177.73      191.90      1.65 o 
   1   1   3     3494.34     3362.32     13.42 o 
   2   1   3       31.19       33.54      0.55 o 
   3   1   3     1232.88     1319.65      5.78 o 
   4   1   3       72.86       80.53      1.19 o 
   5   1   3       90.59       97.64      1.59 o 
   6   1   3        0.93        0.75      0.60 o 
   7   1   3        1.11        0.11      0.71 o 
   8   1   3        0.03        0.44      0.94 o 
   1   2   3     1125.36     1072.78      4.58 o 
   2   2   3        2.86       -0.41      0.27 o 
   3   2   3       53.67       47.13      0.88 o 
   4   2   3       12.60       10.15      0.50 o 
   5   2   3       30.33       31.83      0.93 o 
   6   2   3        0.05       -0.53      0.53 o 
   7   2   3        8.41        9.28      1.01 o 
   8   2   3        0.01       -1.30      0.87 o 
   0   3   3       53.65       47.44      1.01 o 
   1   3   3      289.60      304.30      1.65 o 
   2   3   3        1.56        1.25      0.40 o 
   3   3   3        6.88        5.47      0.50 o 
   4   3   3        8.06       11.44      0.60 o 
   5   3   3        8.50        8.99      0.65 o 
   6   3   3        0.85        0.10      0.61 o 
   7   3   3       27.72       29.64      1.73 o 
   8   3   3        0.82        3.70      1.12 o 
   1   4   3        3.62        2.13      0.31 o 
   2   4   3       31.93       37.90      0.76 o 
   3   4   3      553.76      543.34      3.85 o 
   4   4   3        1.64        1.33      0.43 o 
   5   4   3      430.10      411.24      3.29 o 
   6   4   3       18.05       18.92      1.02 o 
   7   4   3        0.12        1.08      0.79 o 
   8   4   3        0.29        0.11      0.90 o 
   0   5   3       50.98       53.52      1.24 o 
   1   5   3     1446.56     1548.48      6.81 o 
   2   5   3        4.01        3.02      0.33 o 
   3   5   3       93.36       94.77      1.33 o 
   4   5   3        1.15        0.82      0.46 o 
   5   5   3      261.21      268.08      2.65 o 
   6   5   3        4.66        5.55      0.77 o 
   7   5   3      192.96      202.71      3.51 o 
   8   5   3        0.91        1.44      1.01 o 
   1   6   3       84.76      109.67      1.06 o 
   2   6   3       12.44        8.70      0.41 o 
   3   6   3      404.50      443.65      3.19 o 
   4   6   3        0.33        0.93      0.47 o 
   5   6   3      298.90      307.06      3.11 o 
   6   6   3        8.69        6.85      0.87 o 
   7   6   3        0.29        1.21      0.86 o 
   0   7   3        0.86        0.82      0.38 o 
   1   7   3       87.55      101.93      1.15 o 
   2   7   3        0.03       -0.09      0.31 o 
   3   7   3        2.15        1.28      0.46 o 
   4   7   3        0.51        0.55      0.50 o 
   5   7   3       24.03       24.09      1.13 o 
   6   7   3        2.77        2.27      0.71 o 
   7   7   3       27.16       24.62      1.47 o 
   1   8   3       51.93       51.54      1.01 o 
   2   8   3        0.07       -0.10      0.46 o 
   3   8   3        0.10       -0.94      0.62 o 
   4   8   3        5.60        4.26      0.69 o 
   5   8   3       25.29       22.02      1.22 o 
   6   8   3        1.34        1.98      0.84 o 
   7   8   3        2.32        2.47      1.06 o 
   0   9   3       25.77       28.20      1.24 o 
   1   9   3      178.62      177.91      2.03 o 
   2   9   3        0.32        0.88      0.56 o 
   3   9   3      119.12      100.65      2.09 o 
   4   9   3        7.00        4.69      0.87 o 
   5   9   3        8.79        8.80      1.19 o 
   6   9   3        1.28        1.88      0.93 o 
   1  10   3      636.62      617.63      4.37 o 
   2  10   3        1.79        1.52      0.57 o 
   3  10   3        4.14        1.46      0.65 o 
   4  10   3        1.01       -0.59      0.75 o 
   5  10   3       18.27       20.64      1.77 o 
   6  10   3        0.01        1.60      0.96 o 
   0  11   3        5.76        4.48      0.97 o 
   1  11   3       87.03       84.67      1.68 o 
   2  11   3        0.18        0.53      0.54 o 
   3  11   3       68.30       61.48      1.90 o 
   4  11   3        2.41        2.61      0.89 o 
   5  11   3       15.47       14.71      1.74 o 
   1  12   3       73.39       76.60      2.66 o 
   2  12   3        0.05        0.36      0.59 o 
   3  12   3       10.53        9.60      1.03 o 
   4  12   3        0.06        0.78      0.87 o 
   5  12   3        1.12        1.20      1.01 o 
   0  13   3        0.51       -0.04      0.91 o 
   1  13   3       15.15       15.40      1.08 o 
   2  13   3        0.09       -0.90      0.60 o 
   3  13   3        4.82        5.37      0.95 o 
   4  13   3        0.51       -0.44      0.94 o 
   1  14   3        0.15       -0.32      0.91 o 
   2  14   3        0.43       -0.03      1.01 o 
   0   0   4     4134.22     4028.86     30.64 o 
   1   0   4     6786.41     6504.56     44.56 o 
   2   0   4      247.58      217.47      2.12 o 
   3   0   4      213.79      220.33      2.07 o 
   4   0   4      157.81      145.17      1.97 o 
   5   0   4      269.64      245.91      3.90 o 
   6   0   4        0.52        0.62      0.92 o 
   7   0   4       31.75       29.35      3.27 o 
   8   0   4        7.12        5.59      1.55 o 
   1   1   4     1023.27      998.10      4.38 o 
   2   1   4      646.72      688.05      3.31 o 
   3   1   4      517.91      558.01      3.01 o 
   4   1   4       66.87       77.16      1.13 o 
   5   1   4        8.80       10.09      0.73 o 
   6   1   4       12.34        9.94      0.89 o 
   7   1   4        2.43        1.91      0.81 o 
   8   1   4        1.66       -0.51      0.95 o 
   0   2   4      137.60      125.67      1.68 o 
   1   2   4      426.96      453.38      2.36 o 
   2   2   4       44.01       53.06      0.81 o 
   3   2   4      101.20      113.24      1.20 o 
   4   2   4       35.33       34.72      0.89 o 
   5   2   4       10.21       12.87      0.78 o 
   6   2   4        0.09       -0.45      0.58 o 
   7   2   4        0.17        0.43      0.76 o 
   8   2   4        0.35        0.26      0.97 o 
   1   3   4       29.52       28.75      0.56 o 
   2   3   4       21.23       21.17      0.62 o 
   3   3   4        8.41       10.51      0.54 o 
   4   3   4        8.56        5.60      0.54 o 
   5   3   4        8.82        6.95      0.65 o 
   6   3   4        0.90        0.65      0.59 o 
   7   3   4       23.39       25.60      1.42 o 
   8   3   4        3.75        6.09      1.13 o 
   0   4   4       21.90       21.03      0.82 o 
   1   4   4        3.37        3.60      0.30 o 
   2   4   4       18.36       21.45      0.54 o 
   3   4   4      201.15      214.21      1.99 o 
   4   4   4      118.48      120.17      1.61 o 
   5   4   4       93.43       96.61      1.59 o 
   6   4   4        5.39        7.10      0.83 o 
   7   4   4        0.25       -0.40      0.79 o 
   8   4   4        1.34        0.20      0.91 o 
   1   5   4     1045.63     1048.78      4.90 o 
   2   5   4      281.20      254.17      1.84 o 
   3   5   4      315.41      303.24      2.53 o 
   4   5   4        0.97        0.92      0.47 o 
   5   5   4      187.20      186.44      2.36 o 
   6   5   4       86.79       90.02      1.94 o 
   7   5   4      108.44      120.01      2.57 o 
   0   6   4      104.47      118.31      1.97 o 
   1   6   4        4.42        3.30      0.39 o 
   2   6   4       33.33       38.58      0.76 o 
   3   6   4      191.92      204.63      2.07 o 
   4   6   4      167.21      156.42      1.94 o 
   5   6   4       77.05       76.41      1.50 o 
   6   6   4        0.55        0.24      0.71 o 
   7   6   4        1.03        1.22      0.94 o 
   1   7   4        1.50        4.70      0.46 o 
   2   7   4        7.38        5.83      0.60 o 
   3   7   4        0.56        0.71      0.53 o 
   4   7   4        0.10       -0.83      0.56 o 
   5   7   4       10.76       11.90      1.28 o 
   6   7   4        4.38        3.75      1.16 o 
   7   7   4       27.37       27.74      1.90 o 
   0   8   4        0.89        1.29      0.61 o 
   1   8   4       33.44       33.89      1.28 o 
   2   8   4       15.86       15.14      0.82 o 
   3   8   4       34.67       36.69      1.28 o 
   4   8   4       21.42       19.95      1.11 o 
   5   8   4        0.32       -0.88      0.73 o 
   6   8   4        0.16       -1.02      0.84 o 
   7   8   4        0.08       -1.46      0.97 o 
   1   9   4       45.55       47.77      1.15 o 
   2   9   4       28.00       24.92      1.00 o 
   3   9   4       49.56       41.49      1.42 o 
   4   9   4        8.59        5.77      0.78 o 
   5   9   4        6.52        5.85      1.03 o 
   6   9   4        0.68        0.42      0.90 o 
   0  10   4      153.22      158.68      3.23 o 
   1  10   4      356.75      364.50      3.45 o 
   2  10   4       18.27       16.69      0.94 o 
   3  10   4       30.69       32.21      1.23 o 
   4  10   4       21.97       20.12      1.71 o 
   5  10   4       50.43       58.30      2.47 o 
   6  10   4        0.00       -0.97      0.94 o 
   1  11   4       67.00       72.08      1.59 o 
   2  11   4       59.86       60.82      1.56 o 
   3  11   4       47.09       48.09      1.48 o 
   4  11   4        3.45        4.05      1.28 o 
   5  11   4        0.90        0.56      0.91 o 
   0  12   4        5.55        3.97      1.04 o 
   1  12   4       46.55       45.92      1.85 o 
   2  12   4       10.95        9.24      0.88 o 
   3  12   4        2.17        3.10      0.81 o 
   4  12   4        0.20        1.07      0.82 o 
   1  13   4        2.47        1.38      0.73 o 
   2  13   4        9.45        6.04      0.85 o 
   3  13   4        5.56        4.16      0.94 o 
   0  14   4        0.02       -0.35      1.12 o 
   1  14   4        0.90       -0.17      0.75 o 
   2  14   4        0.50        1.05      0.84 o 
   1   0   5      676.62      629.25      4.45 o 
   2   0   5      665.00      715.56      5.03 o 
   3   0   5      190.34      168.38      2.05 o 
   4   0   5       44.17       63.06      1.41 o 
   5   0   5       11.89       12.48      1.23 o 
   6   0   5       45.18       36.92      1.87 o 
   7   0   5       14.35       12.05      1.46 o 
   8   0   5        3.74        4.54      1.68 o 
   0   1   5      635.43      612.72      4.31 o 
   1   1   5        0.02       -0.11      0.24 o 
   2   1   5      660.40      630.33      3.24 o 
   3   1   5        4.85        5.22      0.37 o 
   4   1   5        1.48        0.57      0.39 o 
   5   1   5       93.59       92.14      1.78 o 
   6   1   5       27.91       24.76      1.15 o 
   7   1   5       11.81       12.67      1.05 o 
   8   1   5        4.25        3.82      1.07 o 
   1   2   5      168.39      195.56      1.42 o 
   2   2   5       10.17        9.20      0.40 o 
   3   2   5        8.53        9.97      0.51 o 
   4   2   5        7.48       11.10      0.63 o 
   5   2   5        2.05        1.32      0.57 o 
   6   2   5       64.63       63.88      1.64 o 
   7   2   5        3.31        1.89      0.81 o 
   8   2   5        0.51        0.37      0.97 o 
   0   3   5     1140.15     1056.00      7.57 o 
   1   3   5       30.44       28.90      0.56 o 
   2   3   5        3.43        2.63      0.40 o 
   3   3   5        2.18        1.86      0.39 o 
   4   3   5        1.28        0.80      0.62 o 
   5   3   5        0.97        0.60      0.51 o 
   6   3   5        0.70        0.66      0.62 o 
   7   3   5        9.89       10.89      1.10 o 
   8   3   5        0.00        0.00      0.96 o 
   1   4   5      410.74      430.69      2.61 o 
   2   4   5       17.92       16.24      0.53 o 
   3   4   5       24.41       31.15      0.80 o 
   4   4   5      174.16      157.85      1.94 o 
   5   4   5        6.11        5.99      0.72 o 
   6   4   5       21.88       24.49      1.10 o 
   7   4   5        1.14        2.16      0.99 o 
   0   5   5      562.57      630.87      5.44 o 
   1   5   5        1.62        5.01      0.44 o 
   2   5   5      143.59      143.22      1.36 o 
   3   5   5       51.79       51.04      1.02 o 
   4   5   5      257.07      246.78      2.45 o 
   5   5   5       28.14       27.57      1.10 o 
   6   5   5       11.04       10.71      0.95 o 
   7   5   5       17.87       17.23      1.39 o 
   1   6   5      280.51      266.94      2.36 o 
   2   6   5        1.14        0.81      0.45 o 
   3   6   5       10.41       11.37      0.75 o 
   4   6   5      177.72      180.81      2.62 o 
   5   6   5        8.72        7.56      0.78 o 
   6   6   5       21.79       22.74      1.45 o 
   7   6   5        1.80        2.90      1.12 o 
   0   7   5      567.21      576.89      5.40 o 
   1   7   5       32.31       33.47      0.97 o 
   2   7   5        5.40        3.65      0.57 o 
   3   7   5        0.03        0.34      0.50 o 
   4   7   5        1.79        1.17      0.64 o 
   5   7   5        1.66        1.12      0.69 o 
   6   7   5        0.01        1.34      0.88 o 
   7   7   5       14.30       13.97      1.59 o 
   1   8   5       17.95       17.80      0.82 o 
   2   8   5        4.98        7.73      0.97 o 
   3   8   5        1.32        0.94      0.59 o 
   4   8   5       15.41       14.27      0.92 o 
   5   8   5        1.82        0.92      0.77 o 
   6   8   5       10.82       14.93      1.38 o 
   0   9   5       36.09       36.00      2.46 o 
   1   9   5        0.03       -0.46      0.53 o 
   2   9   5       88.52       96.35      1.78 o 
   3   9   5        0.12        0.18      0.57 o 
   4   9   5        0.19       -0.82      0.54 o 
   5   9   5       14.01       13.86      1.33 o 
   6   9   5        3.79        4.00      1.12 o 
   1  10   5       58.60       68.92      1.63 o 
   2  10   5       50.43       42.57      1.32 o 
   3  10   5       17.38       21.97      1.11 o 
   4  10   5        5.96        6.49      0.84 o 
   5  10   5        5.20        7.26      1.06 o 
   0  11   5       43.25       45.19      3.94 o 
   1  11   5        0.55        0.52      0.68 o 
   2  11   5       67.00       74.67      1.74 o 
   3  11   5        0.56       -0.69      0.62 o 
   4  11   5        1.96        2.28      0.85 o 
   5  11   5       16.19       17.77      1.51 o 
   1  12   5       29.02       30.48      1.54 o 
   2  12   5        0.26        0.10      0.65 o 
   3  12   5        2.78        1.01      0.68 o 
   4  12   5        0.18       -1.17      0.78 o 
   0  13   5       12.38       18.01      1.95 o 
   1  13   5        5.72        5.14      0.96 o 
   2  13   5        3.46        2.03      0.86 o 
   3  13   5        0.57        0.31      0.83 o 
   1  14   5        4.92        6.50      1.15 o 
   0   0   6      110.40      113.33      2.27 o 
   1   0   6        1.91        3.62      0.57 o 
   2   0   6     1422.50     1620.53     10.01 o 
   3   0   6       60.84       62.87      1.35 o 
   4   0   6       25.60       27.62      1.46 o 
   5   0   6        4.64        3.49      0.98 o 
   6   0   6       27.34       34.96      4.87 o 
   7   0   6        1.24       -0.17      1.01 o 
   8   0   6        0.38       -0.94      1.22 o 
   1   1   6       51.85       57.45      0.87 o 
   2   1   6     4080.80     4078.40     16.02 o 
   3   1   6        5.67        6.37      0.43 o 
   4   1   6        3.09        3.71      0.53 o 
   5   1   6        4.05        5.83      0.76 o 
   6   1   6       45.75       40.63      1.42 o 
   7   1   6        0.15       -0.48      0.71 o 
   0   2   6       22.53       22.39      0.77 o 
   1   2   6        0.26       -0.36      0.26 o 
   2   2   6      437.31      386.69      2.41 o 
   3   2   6       24.10       28.56      0.92 o 
   4   2   6        0.34        0.06      0.41 o 
   5   2   6        1.07        0.12      0.61 o 
   6   2   6        3.71        2.46      0.73 o 
   7   2   6        0.19       -0.68      0.69 o 
   1   3   6        4.88        4.75      0.45 o 
   2   3   6       17.98       24.33      0.61 o 
   3   3   6        2.35        4.65      0.48 o 
   4   3   6        2.99        4.98      0.56 o 
   5   3   6        5.62        5.77      0.66 o 
   6   3   6        1.37        0.94      0.64 o 
   7   3   6        0.00        0.16      0.80 o 
   0   4   6      550.75      562.15      5.01 o 
   1   4   6        3.16        3.22      0.41 o 
   2   4   6        7.41        3.93      0.39 o 
   3   4   6       12.83       11.59      0.61 o 
   4   4   6     1063.49     1025.16      5.75 o 
   5   4   6       17.70       17.37      0.83 o 
   6   4   6        5.11        4.89      0.81 o 
   7   4   6        1.08       -0.48      0.80 o 
   1   5   6        0.16       -0.03      0.41 o 
   2   5   6        0.93        0.68      0.60 o 
   3   5   6       13.39       12.07      0.76 o 
   4   5   6        2.40        3.06      0.64 o 
   5   5   6        1.32        1.43      0.57 o 
   6   5   6        1.15        2.27      0.78 o 
   7   5   6        1.20        1.03      1.13 o 
   0   6   6      413.43      384.90      4.15 o 
   1   6   6        0.11       -0.01      0.45 o 
   2   6   6        8.96       10.97      0.78 o 
   3   6   6        4.56        4.76      0.66 o 
   4   6   6      914.61      930.82      6.32 o 
   5   6   6       11.12        9.00      0.85 o 
   6   6   6        2.06        1.17      0.90 o 
   7   6   6        0.59       -0.73      1.14 o 
   1   7   6        0.06        0.06      0.46 o 
   2   7   6        3.24        1.99      0.74 o 
   3   7   6        0.10       -0.50      0.52 o 
   4   7   6        7.33        8.56      0.83 o 
   5   7   6        0.27        0.09      0.60 o 
   6   7   6        2.39        1.93      1.08 o 
   0   8   6        2.38        0.61      0.75 o 
   1   8   6        1.51        1.94      0.62 o 
   2   8   6       47.48       48.41      1.40 o 
   3   8   6        8.21        7.01      0.76 o 
   4   8   6       21.06       21.01      1.08 o 
   5   8   6        2.37        3.19      0.73 o 
   6   8   6        1.23        1.43      0.86 o 
   1   9   6        3.44        2.13      0.64 o 
   2   9   6      465.27      465.78      4.39 o 
   3   9   6        0.72        0.26      0.58 o 
   4   9   6        0.40       -0.32      0.59 o 
   5   9   6        1.53        0.58      0.72 o 
   6   9   6       12.32       13.20      1.30 o 
   0  10   6        6.97        7.30      1.13 o 
   1  10   6        1.39        0.85      0.63 o 
   2  10   6      150.26      139.81      2.39 o 
   3  10   6        3.41        1.98      0.70 o 
   4  10   6        5.23        3.90      0.77 o 
   5  10   6        1.43        1.90      0.91 o 
   1  11   6        0.96       -0.41      0.64 o 
   2  11   6      364.83      369.34      4.24 o 
   3  11   6        0.27       -0.95      0.64 o 
   4  11   6        0.03       -0.53      1.01 o 
   0  12   6        6.28        7.16      1.51 o 
   1  12   6        0.00       -1.01      0.68 o 
   2  12   6       46.40       45.29      1.75 o 
   3  12   6        0.70        1.58      0.73 o 
   4  12   6        4.68        4.96      1.06 o 
   1  13   6        1.23       -0.05      0.80 o 
   2  13   6       18.13       15.28      1.55 o 
   1   0   7       21.17       25.42      1.51 o 
   2   0   7      105.42      102.46      1.71 o 
   3   0   7       10.51       13.98      0.83 o 
   4   0   7        2.91        2.24      0.89 o 
   5   0   7        3.51        4.18      1.03 o 
   6   0   7      161.66      146.10      3.59 o 
   7   0   7        6.98        5.21      1.30 o 
   0   1   7        3.50        3.31      0.56 o 
   1   1   7       40.94       43.87      0.80 o 
   2   1   7      296.45      273.86      2.05 o 
   3   1   7        0.87        1.09      0.61 o 
   4   1   7        0.00       -0.78      0.52 o 
   5   1   7       12.11       11.47      0.92 o 
   6   1   7       14.32       10.17      0.98 o 
   7   1   7        3.27        1.56      0.80 o 
   1   2   7       10.65       13.01      0.50 o 
   2   2   7        8.85       10.22      0.50 o 
   3   2   7       74.22       69.05      1.25 o 
   4   2   7        0.10       -0.80      0.53 o 
   5   2   7        0.05       -0.29      0.58 o 
   6   2   7       20.51       18.58      1.13 o 
   7   2   7        0.65        0.78      0.80 o 
   0   3   7       75.80       95.59      1.86 o 
   1   3   7        7.64        8.91      0.67 o 
   2   3   7       22.17       29.19      0.81 o 
   3   3   7       36.76       41.12      1.03 o 
   4   3   7       22.82       26.21      0.90 o 
   5   3   7        4.93        3.84      0.73 o 
   6   3   7        0.26       -0.38      0.66 o 
   7   3   7        2.34        2.67      0.87 o 
   1   4   7       14.35       15.74      0.81 o 
   2   4   7        1.16        0.14      0.49 o 
   3   4   7        5.12        6.18      0.71 o 
   4   4   7       44.28       44.08      1.28 o 
   5   4   7       14.29       15.86      1.01 o 
   6   4   7        0.09        0.53      0.74 o 
   7   4   7        2.67        3.94      1.18 o 
   0   5   7     1212.81     1187.22      9.10 o 
   1   5   7       42.37       46.17      1.12 o 
   2   5   7        1.70        3.39      0.60 o 
   3   5   7       20.48       17.91      0.98 o 
   4   5   7        1.94        1.43      0.63 o 
   5   5   7       11.47       13.82      0.94 o 
   6   5   7        0.42        0.07      0.98 o 
   7   5   7        0.06       -1.37      1.50 o 
   1   6   7       27.73       27.29      0.95 o 
   2   6   7        0.16        0.63      0.55 o 
   3   6   7        6.18        6.12      0.78 o 
   4   6   7       40.32       37.09      1.42 o 
   5   6   7        4.59        5.39      0.78 o 
   6   6   7        0.00       -0.31      0.73 o 
   0   7   7       93.03      108.84      2.98 o 
   1   7   7        0.39        1.11      0.57 o 
   2   7   7        6.62        7.30      0.79 o 
   3   7   7       43.68       43.62      1.41 o 
   4   7   7       12.24       11.47      0.91 o 
   5   7   7        0.08        0.25      0.63 o 
   6   7   7        0.41        2.23      0.88 o 
   1   8   7       10.91        8.46      0.80 o 
   2   8   7        5.80        5.04      0.83 o 
   3   8   7       20.75       17.71      1.07 o 
   4   8   7        0.37       -0.18      0.72 o 
   5   8   7        0.79        0.20      0.65 o 
   6   8   7        3.95        4.74      1.64 o 
   0   9   7        0.29        1.21      1.16 o 
   1   9   7       13.92       14.42      0.97 o 
   2   9   7       35.13       39.37      1.41 o 
   3   9   7        1.00        0.93      0.68 o 
   4   9   7        0.15       -0.14      0.65 o 
   5   9   7        1.42        1.87      0.75 o 
   1  10   7        1.76       -0.04      0.73 o 
   2  10   7       18.97       23.70      1.25 o 
   3  10   7        1.29        1.38      0.74 o 
   4  10   7        0.73        1.19      0.74 o 
   5  10   7        1.71        2.47      0.97 o 
   0  11   7        3.60        3.27      1.32 o 
   1  11   7        1.73        2.40      0.81 o 
   2  11   7       36.10       43.83      1.72 o 
   3  11   7        2.38        3.82      0.89 o 
   4  11   7        0.44       -0.06      0.73 o 
   1  12   7        3.09        2.18      0.82 o 
   2  12   7        1.21        1.59      0.88 o 
   3  12   7        4.13        4.94      0.98 o 
   0  13   7        3.41        0.58      1.25 o 
   1  13   7        0.18        0.94      1.05 o 
   0   0   8        1.75        0.69      0.68 o 
   1   0   8     1005.17      996.79      7.04 o 
   2   0   8      261.88      244.41      2.87 o 
   3   0   8      208.07      231.51      3.77 o 
   4   0   8      200.80      189.60      3.60 o 
   5   0   8       15.51       18.14      1.50 o 
   6   0   8        0.78       -0.38      0.92 o 
   7   0   8        0.45       -0.68      1.15 o 
   1   1   8        0.90        0.93      0.38 o 
   2   1   8      157.87      166.05      1.64 o 
   3   1   8      402.93      391.30      3.11 o 
   4   1   8        2.23        2.78      0.67 o 
   5   1   8       23.21       18.03      1.06 o 
   6   1   8        4.58        4.34      0.85 o 
   7   1   8        0.03       -1.06      0.70 o 
   0   2   8        0.21        1.40      0.52 o 
   1   2   8       62.65       70.28      1.05 o 
   2   2   8       40.70       50.89      1.01 o 
   3   2   8        1.49        3.35      0.62 o 
   4   2   8       11.95       12.68      0.89 o 
   5   2   8        1.16        0.31      0.63 o 
   6   2   8        1.24        1.74      0.77 o 
   7   2   8        2.83        1.72      0.96 o 
   1   3   8       33.86       38.13      0.97 o 
   2   3   8        0.25       -0.44      0.47 o 
   3   3   8        1.88        2.38      0.63 o 
   4   3   8        3.83        3.29      0.78 o 
   5   3   8        2.32        2.08      1.12 o 
   6   3   8        0.01        0.87      0.89 o 
   7   3   8        4.41        5.94      1.24 o 
   0   4   8       22.90       26.41      1.23 o 
   1   4   8       40.71       41.47      1.22 o 
   2   4   8       52.84       58.17      1.42 o 
   3   4   8      153.58      156.49      2.32 o 
   4   4   8       71.51       72.82      1.72 o 
   5   4   8        1.28        1.97      0.85 o 
   6   4   8        0.95        0.04      0.84 o 
   7   4   8        4.56        4.87      1.16 o 
   1   5   8        0.11       -0.69      0.46 o 
   2   5   8      141.12      137.09      2.84 o 
   3   5   8      399.58      386.88      3.86 o 
   4   5   8       26.36       27.67      1.21 o 
   5   5   8      119.28      125.48      3.02 o 
   6   5   8        0.21        0.59      0.86 o 
   0   6   8       22.57       24.02      1.35 o 
   1   6   8       43.12       42.58      1.45 o 
   2   6   8       48.90       47.92      1.50 o 
   3   6   8      176.35      182.35      2.65 o 
   4   6   8       63.67       63.67      1.70 o 
   5   6   8        1.01        0.17      0.70 o 
   6   6   8        1.14       -0.40      1.00 o 
   1   7   8       26.28       28.27      1.16 o 
   2   7   8        2.29        0.95      0.63 o 
   3   7   8       21.40       20.22      1.14 o 
   4   7   8        2.45        0.90      0.69 o 
   5   7   8        6.97        5.89      0.88 o 
   6   7   8        0.15       -0.21      0.76 o 
   0   8   8        0.20       -1.18      0.79 o 
   1   8   8        1.29        0.45      0.61 o 
   2   8   8        4.51        5.70      0.82 o 
   3   8   8       14.87       16.39      1.15 o 
   4   8   8        0.00        0.67      0.73 o 
   5   8   8        0.85        1.09      0.74 o 
   1   9   8        1.13       -0.48      0.67 o 
   2   9   8       32.93       37.43      1.45 o 
   3   9   8       55.28       57.53      1.75 o 
   4   9   8        0.00        0.05      0.87 o 
   5   9   8        2.65        4.66      0.88 o 
   0  10   8        1.22       -0.18      1.13 o 
   1  10   8      119.59      120.75      2.50 o 
   2  10   8       36.55       37.98      1.52 o 
   3  10   8       37.07       40.32      1.92 o 
   4  10   8       37.92       42.53      1.70 o 
   1  11   8        0.16       -0.84      0.73 o 
   2  11   8       29.30       28.51      1.53 o 
   3  11   8       79.88       80.20      2.15 o 
   0  12   8        1.27        0.61      1.25 o 
   1  12   8       15.30       13.28      1.33 o 
   2  12   8       12.38        9.93      1.19 o 
   1   0   9      254.70      263.48      3.06 o 
   2   0   9       78.17       82.19      1.77 o 
   3   0   9       21.89       17.48      1.40 o 
   4   0   9        0.19        1.28      1.08 o 
   5   0   9        4.11        4.36      1.13 o 
   6   0   9        1.98        1.95      1.13 o 
   7   0   9        7.42        6.09      1.42 o 
   0   1   9        1.20        1.26      0.57 o 
   1   1   9       25.37       25.91      0.79 o 
   2   1   9        5.02        4.91      0.53 o 
   3   1   9      354.26      340.32      3.42 o 
   4   1   9        3.22        2.70      0.71 o 
   5   1   9       36.59       30.80      1.33 o 
   6   1   9        0.10        0.35      0.74 o 
   1   2   9       61.95       59.39      1.22 o 
   2   2   9       27.15       27.58      1.24 o 
   3   2   9       14.39       14.60      0.93 o 
   4   2   9        0.04        0.06      0.71 o 
   5   2   9        0.79        0.75      0.84 o 
   6   2   9        0.18        0.69      0.91 o 
   0   3   9        1.43        0.19      0.68 o 
   1   3   9       32.36       30.01      1.04 o 
   2   3   9        3.39        3.23      0.67 o 
   3   3   9       89.50       84.72      1.76 o 
   4   3   9       10.45       11.63      1.12 o 
   5   3   9        6.01        5.04      1.01 o 
   6   3   9        0.72        0.64      0.89 o 
   1   4   9      119.08      119.30      2.01 o 
   2   4   9        7.07        7.85      0.78 o 
   3   4   9      166.07      164.88      3.09 o 
   4   4   9        3.84        5.51      0.92 o 
   5   4   9       14.91       16.89      2.38 o 
   6   4   9        0.99        0.16      0.90 o 
   0   5   9        8.09        8.84      0.99 o 
   1   5   9        5.39        6.72      0.77 o 
   2   5   9        0.25        0.87      0.61 o 
   3   5   9      128.83      127.99      2.61 o 
   4   5   9       20.30       18.71      1.13 o 
   5   5   9        8.65        9.55      1.16 o 
   6   5   9        0.00       -0.28      0.93 o 
   1   6   9       93.52       95.18      2.12 o 
   2   6   9        1.23        1.09      0.70 o 
   3   6   9      148.74      159.64      2.56 o 
   4   6   9        4.92        4.51      0.84 o 
   5   6   9       10.72       10.79      1.17 o 
   6   6   9        0.30        0.77      0.96 o 
   0   7   9        0.15       -0.40      0.78 o 
   1   7   9       23.75       22.06      1.40 o 
   2   7   9        1.81        1.06      0.68 o 
   3   7   9       37.21       36.60      1.66 o 
   4   7   9        3.25        3.71      0.85 o 
   5   7   9        3.38        1.85      0.97 o 
   1   8   9       14.56       15.71      1.13 o 
   2   8   9       10.38        6.69      0.90 o 
   3   8   9       12.44       11.54      1.06 o 
   4   8   9        0.69        0.13      0.88 o 
   5   8   9        0.02       -0.21      0.79 o 
   0   9   9        0.26        1.29      1.23 o 
   1   9   9        3.14        3.87      0.87 o 
   2   9   9        1.34        1.26      0.77 o 
   3   9   9       80.94       83.71      2.21 o 
   4   9   9        2.84        3.55      0.92 o 
   1  10   9       37.63       35.56      1.62 o 
   2  10   9       11.60       11.67      1.37 o 
   3  10   9        2.85        4.28      0.91 o 
   0  11   9        0.09       -1.71      1.14 o 
   1  11   9        3.07        3.65      1.04 o 
   2  11   9        0.08        0.68      0.88 o 
   0   0  10       34.43       29.45      1.89 o 
   1   0  10       83.38       86.56      1.84 o 
   2   0  10       31.75       29.40      1.95 o 
   3   0  10       37.19       35.42      1.79 o 
   4   0  10       19.57       18.58      1.51 o 
   5   0  10        0.52       -0.04      1.00 o 
   6   0  10        0.46        1.83      1.20 o 
   1   1  10        0.59       -0.12      0.49 o 
   2   1  10       54.51       60.18      1.48 o 
   3   1  10      277.53      272.35      4.75 o 
   4   1  10        0.05        0.70      0.76 o 
   5   1  10       34.02       28.75      1.61 o 
   6   1  10        0.05       -0.65      0.94 o 
   0   2  10       38.74       41.85      1.58 o 
   1   2  10       31.32       28.45      0.97 o 
   2   2  10        9.73       10.47      0.86 o 
   3   2  10       10.24       12.30      1.12 o 
   4   2  10       12.31       14.75      1.25 o 
   5   2  10        0.13        0.55      0.86 o 
   6   2  10        0.66        3.37      1.07 o 
   1   3  10        0.88        0.30      0.54 o 
   2   3  10       17.24       19.93      1.03 o 
   3   3  10        4.04        3.60      0.75 o 
   4   3  10        0.00       -1.15      0.77 o 
   5   3  10        7.22        9.15      1.17 o 
   6   3  10        3.37        4.54      1.16 o 
   0   4  10        3.11        2.65      0.82 o 
   1   4  10       69.37       68.82      1.61 o 
   2   4  10        0.99        1.02      0.65 o 
   3   4  10       85.13       92.83      1.96 o 
   4   4  10       25.69       25.47      1.49 o 
   5   4  10        2.37        1.94      0.92 o 
   6   4  10        1.86        2.04      1.04 o 
   1   5  10       46.27       44.04      1.39 o 
   2   5  10       35.43       36.34      1.35 o 
   3   5  10       89.37       89.44      1.99 o 
   4   5  10        2.82        1.60      0.95 o 
   5   5  10       15.64       15.36      1.41 o 
   0   6  10        0.15        0.75      0.90 o 
   1   6  10       72.39       70.81      2.10 o 
   2   6  10        2.47        1.88      0.72 o 
   3   6  10       84.81       86.83      2.83 o 
   4   6  10       22.17       24.17      1.31 o 
   5   6  10        2.67        3.69      1.04 o 
   1   7  10        2.03        0.62      0.72 o 
   2   7  10       35.86       36.70      1.44 o 
   3   7  10       12.92       11.64      1.05 o 
   4   7  10        1.31       -0.83      0.74 o 
   5   7  10        7.90        8.64      1.16 o 
   0   8  10        7.67        8.69      2.22 o 
   1   8  10        3.14        3.39      1.09 o 
   2   8  10        0.80        1.64      0.79 o 
   3   8  10        0.07        0.10      0.73 o 
   4   8  10        0.43        0.10      0.80 o 
   1   9  10        0.41        1.51      0.86 o 
   2   9  10        6.23        6.46      1.02 o 
   3   9  10       56.70       60.20      2.17 o 
   0  10  10        4.28        3.15      2.02 o 
   1  10  10       16.12       18.07      1.51 o 
   2  10  10        3.15        1.09      0.92 o 
   3  10  10        6.00        8.72      1.21 o 
   1  11  10        0.01        0.11      0.93 o 
   1   0  11       18.62       17.91      1.42 o 
   2   0  11       27.73       27.83      2.58 o 
   3   0  11       48.62       51.34      3.38 o 
   4   0  11       20.44       11.87      2.23 o 
   5   0  11       25.53       18.67      2.74 o 
   0   1  11       96.95       94.20      2.27 o 
   1   1  11        1.16        1.64      0.55 o 
   2   1  11        0.54        1.08      0.65 o 
   3   1  11       28.24       24.98      1.39 o 
   4   1  11       47.82       41.99      2.31 o 
   5   1  11        0.40        0.04      0.88 o 
   1   2  11        5.96        6.68      0.91 o 
   2   2  11       11.05       13.10      0.94 o 
   3   2  11        3.15        3.07      0.90 o 
   4   2  11        8.61        6.63      1.07 o 
   5   2  11        2.03        2.55      1.00 o 
   0   3  11        7.71        7.79      1.01 o 
   1   3  11        4.50        5.38      0.76 o 
   2   3  11       50.49       57.20      1.58 o 
   3   3  11        0.44       -0.82      0.67 o 
   4   3  11        8.78        8.31      1.22 o 
   5   3  11        0.59        1.13      0.93 o 
   1   4  11        8.20       10.01      0.90 o 
   2   4  11       29.74       32.57      1.43 o 
   3   4  11       32.11       30.42      1.35 o 
   4   4  11        2.23        0.74      0.89 o 
   5   4  11        1.97        2.17      1.03 o 
   0   5  11       29.26       29.01      2.20 o 
   1   5  11       31.94       31.44      1.30 o 
   2   5  11      114.05      121.32      2.30 o 
   3   5  11       12.65       13.80      1.10 o 
   4   5  11       16.18       18.22      1.46 o 
   5   5  11        3.25        4.94      1.44 o 
   1   6  11        9.14        8.26      1.00 o 
   2   6  11       36.47       38.81      1.60 o 
   3   6  11       27.64       26.14      1.35 o 
   4   6  11        0.53        1.31      0.83 o 
   0   7  11        1.09        1.15      1.20 o 
   1   7  11        4.36        4.00      0.91 o 
   2   7  11       51.01       52.33      1.72 o 
   3   7  11        0.01       -0.19      0.74 o 
   4   7  11        1.46        1.28      0.85 o 
   1   8  11        0.95        1.65      0.87 o 
   2   8  11        9.85        6.50      1.07 o 
   3   8  11        0.01       -0.43      0.81 o 
   0   9  11       24.90       24.80      2.36 o 
   1   9  11        0.88       -0.02      0.89 o 
   2   9  11        1.02        0.60      0.89 o 
   1  10  11        3.27        3.12      1.10 o 
   0   0  12      286.71      273.51     13.31 o 
   1   0  12        9.82       10.30      2.08 o 
   2   0  12        2.16        3.05      1.73 o 
   3   0  12        5.81        3.09      1.91 o 
   4   0  12      168.32      159.37      6.34 o 
   5   0  12        0.33        3.39      2.06 o 
   1   1  12        4.42        2.53      0.78 o 
   2   1  12        1.90        2.20      1.34 o 
   3   1  12        4.20        5.34      1.73 o 
   4   1  12        4.47        1.39      1.46 o 
   5   1  12        1.05        0.03      1.26 o 
   0   2  12       45.22       48.18      1.83 o 
   1   2  12        3.60        2.49      0.68 o 
   2   2  12        0.00       -0.97      0.65 o 
   3   2  12        3.26        2.65      0.92 o 
   4   2  12       28.78       26.92      1.63 o 
   5   2  12        0.01        1.29      1.08 o 
   1   3  12        4.74        3.37      0.83 o 
   2   3  12       30.01       36.03      1.40 o 
   3   3  12        2.64        1.15      1.18 o 
   4   3  12        1.89        1.15      0.97 o 
   0   4  12        3.17        1.28      1.00 o 
   1   4  12        3.14        3.42      0.80 o 
   2   4  12       10.37        9.03      1.10 o 
   3   4  12        1.42       -0.69      0.79 o 
   4   4  12        0.23       -0.17      0.89 o 
   1   5  12        5.97        4.87      0.93 o 
   2   5  12      201.33      214.47      3.14 o 
   3   5  12        4.53        5.94      0.97 o 
   4   5  12        3.28        4.65      1.73 o 
   0   6  12        0.38       -0.54      1.14 o 
   1   6  12        0.98        1.96      0.86 o 
   2   6  12        7.48        4.29      0.92 o 
   3   6  12        0.06       -0.94      0.75 o 
   1   7  12        2.70        0.19      1.19 o 
   2   7  12       32.84       33.38      1.66 o 
   3   7  12        1.70        1.97      0.88 o 
   0   8  12        7.97        8.09      1.77 o 
   1   8  12        0.57       -0.35      0.90 o 
   2   8  12        0.12        1.19      0.94 o 
   1   0  13        4.45        3.30      1.33 o 
   2   0  13        2.33       -2.24      1.50 o 
   3   0  13        0.01       -1.42      1.49 o 
   4   0  13       16.82       17.35      2.73 o 
   0   1  13       19.31       15.89      1.53 o 
   1   1  13        7.18        5.71      1.04 o 
   2   1  13        7.92        8.15      1.47 o 
   3   1  13        9.00        5.82      1.42 o 
   4   1  13       73.09       62.97      2.96 o 
   1   2  13        0.00        0.33      1.11 o 
   2   2  13        0.00        0.38      1.16 o 
   3   2  13        0.00       -1.16      1.20 o 
   4   2  13        9.07       11.11      1.81 o 
   0   3  13        2.92        1.13      1.92 o 
   1   3  13       20.92       21.57      1.21 o 
   2   3  13       17.43       17.53      1.18 o 
   3   3  13        1.61        0.66      0.94 o 
   4   3  13        0.50        0.18      1.00 o 
   1   4  13        0.01        0.39      0.78 o 
   2   4  13       52.06       51.94      1.73 o 
   3   4  13        8.30        8.56      1.24 o 
   0   5  13       10.01       10.81      1.84 o 
   1   5  13       15.67       15.33      1.26 o 
   2   5  13       75.79       74.10      2.18 o 
   3   5  13        1.04        1.52      0.99 o 
   1   6  13        0.50       -0.24      0.91 o 
   2   6  13       50.38       48.59      2.08 o 
   0   7  13        0.05        0.70      1.78 o 
   1   7  13       18.27       16.90      1.54 o 
   0   0  14       22.62       16.22      2.38 o 
   1   0  14        3.63        3.77      1.82 o 
   2   0  14        5.39        2.53      1.91 o 
   3   0  14        5.01        6.44      2.16 o 
   1   1  14       13.59       17.11      1.77 o 
   2   1  14        2.00        3.81      1.35 o 
   3   1  14        2.43        2.55      1.43 o 
   0   2  14        3.78        2.47      2.05 o 
   1   2  14        1.39        1.51      1.13 o 
   2   2  14        1.43        1.26      1.18 o 
   3   2  14        6.02        5.92      1.55 o 
   1   3  14        5.09        6.14      1.29 o 
   2   3  14        0.16        1.08      1.22 o 
   0   4  14       14.39       13.94      1.91 o 
   1   4  14       10.69       14.48      1.25 o 
   2   4  14        1.32        2.69      1.13 o 
   1   5  14       16.51       19.66      1.63 o 
   0   1  15        9.09       10.58      3.07 o 
                                                 
